# Supplementary material for: Assessment of in vitro activities of novel modified antimicrobial peptides against clarithromycin resistant Mycobacterium abscessus
Source: PLoS One. 2021 Nov 15;16(11):e0260003. doi: 10.1371/journal.pone.0260003 (PMC8592419; doi:10.1371/journal.pone.0260003)
Supplement: S1 Table — (XLSX) [file pone.0260003.s001.xlsx]

## Sheet: S1 Table
S1 Table. The raw data of 24-hour bactericidal activities of four AMPs against sixteen clinical isolates of M. abscessus.
Isolates	S61 (% Killing, mean±SD)									S62 (% Killing, mean±SD)									S63 (% Killing, mean±SD)									KLK1 (% Killing, mean±SD)
	Concentration (µg/mL)									Concentration (µg/mL)									Concentration (µg/mL)									Concentration (µg/mL)
	3.125	6.25	12.5	25	50	100	200	400		3.125	6.25	12.5	25	50	100	200	400		3.125	6.25	12.5	25	50	100	200	400		3.125	6.25	12.5	25	50	100	200	400
MAB01	99.97±0.03	100.00±0.00	100.00±0.00	100.00±0.00	100.00±0.00	100.00±0.00	100.00±0.00	100.00±0.00		99.95±0.07	99.95±0.07	100.00±0.00	100.00±0.00	100.00±0.00	100.00±0.00	100.00±0.00	100.00±0.00		100.00±0.00	100.00±0.00	100.00±0.00	100.00±0.00	100.00±0.00	100.00±0.00	100.00±0.00	100.00±0.00		99.86±0.06	99.88±0.05	99.99±0.01	100.00±0.00	100.00±0.00	100.00±0.00	100.00±0.00	100.00±0.00
MAB02	-55.36±7.58	-22.39±6.41	-1.65±7.77	14.97±6.02	31.33±1.38	34.95±9.17	41.04±2.56	42.80±6.14		-28.30±19.81	0.00±0.00	1.35±5.17	7.79±0.41	13.30±1.40	20.54±6.31	33.42±10.82	42.01±1.20		-45.88±15.93	-35.03±6.02	-29.40±8.94	-20.19±6.80	-18.41±4.27	-18.13±14.76	-5.49±2.33	9.20±2.14		5.08±3.92	15.10±3.40	25.66±3.11	41.59±2.80	45.88±1.79	47.91±1.94	75.60±1.86	85.40±1.07
MAB03	89.91±9.04	100.00±0.00	100.00±0.00	100.00±0.00	100.00±0.00	100.00±0.00	100.00±0.00	100.00±0.00		93.20±6.31	94.53±5.86	100.00±0.00	100.00±0.00	100.00±0.00	100.00±0.00	100.00±0.00	100.00±0.00		96.45±4.30	99.00±1.16	100.00±0.00	100.00±0.00	100.00±0.00	100.00±0.00	100.00±0.00	100.00±0.00		92.91±0.62	96.60±0.01	99.09±1.12	99.98±0.03	100.00±0.00	100.00±0.00	100.00±0.00	100.00±0.00
MAB04	5.24±1.57	45.47±4.81	52.21±5.38	54.68±7.74	57.62±5.17	64.72±7.35	65.85±8.95	73.62±3.63		43.07±9.27	43.40±1.89	48.31±7.71	60.48±6.97	66.60±0.09	70.15±6.06	72.49±4.87	74.64±3.43		3.09±0.12	10.40±1.24	20.68±9.04	33.08±3.72	35.03±4.34	43.98±1.59	50.19±0.27	64.47±0.27		4.59±2.01	20.70±2.16	29.30±2.16	35.44±4.11	49.20±7.95	55.49±5.52	62.53±0.89	69.53±1.57
MAB05	91.53±1.92	92.20±1.16	92.51±1.11	92.92±0.71	93.11±0.25	93.72±0.88	94.55±0.82	94.79±0.67		91.69±1.90	91.99±1.84	92.38±1.66	92.60±1.72	92.90±1.67	93.14±1.51	94.46±0.21	94.44±0.42		90.57±1.05	90.66±0.93	91.61±0.33	91.79±0.82	92.20±0.43	93.60±2.17	94.34±2.24	94.66±1.96		93.56±0.57	93.87±0.63	94.34±0.93	94.68±0.85	95.33±0.46	95.66±0.19	95.84±0.64	96.09±0.80
MAB06	1.00±1.41	4.14±2.64	15.36±10.41	19.77±13.82	28.91±6.11	36.91±7.20	34.32±6.11	68.36±6.17		-41.55±45.90	-30.55±30.34	-15.73±28.67	-3.05±26.81	1.00±1.41	5.41±1.99	22.64±6.56	37.45±4.89		-62.00±16.97	-39.77±14.46	-44.18±11.06	-15.82±3.09	-10.68±0.96	3.00±4.24	15.09±4.37	18.23±3.15		-26.82±18.64	-10.73±21.60	1.14±1.61	10.95±7.01	13.09±7.02	21.50±4.95	23.50±2.12	37.18±1.16
MAB07	97.85±2.21	99.84±0.16	99.93±0.06	99.94±0.06	99.94±0.06	99.95±0.06	99.96±0.04	99.97±0.03		80.59±9.67	83.81±8.04	86.15±9.58	93.12±3.30	99.93±0.06	99.93±0.06	99.95±0.05	99.97±0.03		82.00±9.02	87.47±6.58	99.90±0.09	99.91±0.08	99.92±0.07	99.93±0.06	99.94±0.05	99.95±0.05		78.26±9.16	89.18±7.60	95.27±3.29	99.63±0.23	99.77±0.14	99.90±0.05	99.94±0.03	99.99±0.00
MAB08	-200.96±36.72	-180.22±22.53	-118.54±71.68	-99.86±65.47	-43.27±25.84	-11.81±26.81	7.28±4.86	27.88±4.08		-86.13±17.48	-83.79±35.94	-49.73±10.68	-46.02±10.49	-40.66±3.11	-29.95±12.04	1.79±2.53	16.62±1.75		-164.42±55.75	-136.13±35.94	-116.62±68.96	-69.64±42.93	-42.58±0.39	-35.85±25.45	-32.42±35.74	15.11±11.27		-190.25±51.87	-116.07±22.73	-91.21±17.87	-61.68±21.56	-29.95±12.04	-7.55±5.63	5.63±2.91	28.02±9.32
MAB09	98.53±0.36	99.88±0.08	99.99±0.00	99.99±0.00	99.99±0.00	99.99±0.00	100.00±0.00	100.00±0.00		97.49±0.85	99.99±0.00	99.99±0.00	99.99±0.00	99.99±0.00	99.99±0.00	100.00±0.00	100.00±0.00		50.00±0.00	94.86±6.23	99.99±0.00	99.99±0.00	99.99±0.00	99.99±0.00	99.99±0.00	100.00±0.00		61.85±2.62	70.78±0.73	76.35±1.17	92.71±1.97	99.91±0.03	99.95±0.00	99.99±0.00	99.99±0.00
MAB10	99.99±0.00	99.99±0.01	99.99±0.00	99.99±0.00	100.00±0.00	100.00±0.00	100.00±0.00	100.00±0.00		43.00±9.90	89.01±2.42	93.61±0.57	99.99±0.01	99.99±0.01	100.00±0.00	100.00±0.00	100.00±0.00		6.97±4.28	91.99±2.39	96.32±1.30	99.99±0.01	99.99±0.00	99.99±0.00	100.00±0.00	100.00±0.00		25.50±0.71	50.32±3.28	91.84±2.89	94.59±2.25	96.20±1.00	97.53±0.23	99.84±0.04	99.89±0.02
MAB11	97.16±2.87	97.39±2.58	97.85±1.91	97.99±1.96	98.45±1.53	98.13±2.21	98.86±1.35	98.83±1.40		97.09±3.52	97.34±3.21	97.42±3.13	97.77±2.69	98.64±1.52	98.62±1.59	98.89±1.21	99.18±0.87		93.50±0.56	94.80±0.70	95.56±0.76	96.79±0.53	96.76±0.24	97.61±0.34	98.59±0.64	99.14±0.72		95.59±4.48	97.22±2.62	97.71±2.04	98.09±1.92	98.33±1.70	98.76±1.16	99.04±0.81	99.20±0.62
MAB12	97.39±0.65	97.99±0.04	98.05±0.63	98.42±0.29	98.48±0.46	98.57±0.37	98.98±0.33	99.15±0.49		97.08±0.59	97.27±0.45	97.99±0.76	98.78±0.89	98.85±0.90	99.04±0.67	99.23±0.44	99.45±0.43		97.38±1.27	97.56±1.13	97.69±1.19	97.85±1.02	98.04±0.71	98.33±0.54	98.81±0.02	99.15±0.30		97.96±0.44	98.06±0.55	98.16±0.54	98.58±0.71	98.59±0.78	98.81±0.55	98.89±0.67	99.05±0.50
MAB13	38.13±4.16	50.81±6.19	53.18±7.02	56.50±10.97	57.49±10.09	63.76±9.87	66.13±10.44	68.85±9.48		41.97±9.59	46.62±8.32	50.63±7.44	55.52±9.37	56.81±8.05	62.75±4.94	76.20±1.19	78.19±0.98		20.11±8.23	41.03±2.21	53.35±1.07	57.73±0.07	61.28±0.80	66.53±1.12	73.87±3.96	79.69±4.11		59.91±7.20	64.69±3.22	66.05±3.06	68.88±2.09	73.51±3.12	75.93±5.76	76.82±6.77	84.32±3.23
MAB14	54.37±4.22	75.67±6.85	78.00±5.22	81.76±4.16	83.44±2.51	84.35±1.44	86.00±0.04	86.23±0.66		53.88±2.37	74.98±1.01	77.77±2.67	82.39±0.05	83.06±0.38	84.79±1.37	84.93±1.87	86.14±1.72		64.54±4.97	69.20±4.27	73.22±0.43	74.31±0.98	76.37±2.98	80.49±2.35	81.44±3.17	82.51±3.23		73.86±3.58	80.81±0.32	83.53±1.46	85.77±4.43	88.82±5.00	90.77±4.53	93.62±0.80	94.74±1.40
MAB15	92.53±1.56	94.93±0.65	98.07±1.32	98.09±1.34	98.19±1.22	99.62±0.07	99.65±0.03	99.73±0.03		98.25±0.41	98.36±0.29	98.37±0.30	98.56±0.09	99.03±0.22	99.23±0.10	99.31±0.18	99.38±0.15		66.11±6.26	97.32±0.76	97.56±0.33	97.82±0.45	97.97±0.50	98.18±0.35	98.27±0.28	98.40±0.32		86.17±9.83	90.36±6.57	97.09±3.24	98.56±1.63	98.84±1.29	99.27±0.82	99.31±0.77	99.45±0.62
MAB16	95.06±2.97	95.89±2.57	96.45±2.57	98.62±0.36	98.68±0.10	98.98±0.21	99.35±0.28	99.60±0.28		98.16±0.46	98.32±0.31	98.62±0.22	98.69±0.23	98.90±0.33	99.13±0.18	99.20±0.12	99.26±0.10		97.75±0.03	97.87±0.24	98.02±0.14	98.38±0.06	98.37±0.18	98.65±0.15	98.96±0.26	99.22±0.26		98.39±0.50	98.54±0.39	98.59±0.51	98.76±0.39	99.00±0.21	99.19±0.10	99.32±0.01	99.39±0.01
Note:	AMP, antimicrobial peptide; S.D., standard deviation
	The data exhibited mean ± S.D. of duplicates with two independent experiments.
	The colonies forming unit (CFU) were counted and calculated for the percentage of killing using the following formula; % killing = 1-[(CFU sample/ CFU control) x100.
