# Supplementary material for: Assessment of in vitro activities of novel modified antimicrobial peptides against clarithromycin resistant Mycobacterium abscessus
Source: PLoS One. 2021 Nov 15;16(11):e0260003. doi: 10.1371/journal.pone.0260003 (PMC8592419; doi:10.1371/journal.pone.0260003)
Supplement: S2 Table — (XLSX) [file pone.0260003.s002.xlsx]

## Sheet: S2 Table
S2 Table. Summary result of toxic effect of human blood cells after treated with four potential peptides for 1 hour.
Concentration (µg/mL)	Hemolytic activities (%hemolysis, mean±SD)					Viable cells of PBMCs (% viable cells, mean±SD)
	S61	S62	S63	KLK1		S61	S62	S63	KLK1
400	13.03±0.00	11.44±1.24	10.56±1.99	22.18±1.99		41.40±5.84	36.41±7.65	48.78±0.59	44.62±7.22
200	11.44±0.25	9.33±1.74	9.68±2.74	18.13±0.25		38.76±0.82	33.38±8.73	71.94±8.32	65.81±4.51
100	10.74±0.75	8.63±3.24	8.27±3.73	15.85±1.49		79.70±6.73	42.76±3.80	66.28±2.71	91.68±8.42
50	9.15±1.99	7.22±3.73	7.04±3.98	12.15±0.25		87.35±7.57	55.05±2.39	93.65±6.02	94.34±2.80
25	6.34±4.98	5.99±3.98	5.81±3.73	8.27±1.74		95.35±3.74	94.26±2.20	88.38±7.60	92.70±4.41
12.5	4.58±4.48	4.05±3.24	3.52±4.98	4.93±2.49		94.40±0.56	94.92±1.66	101.78±5.46	100.00±2.95
6.25	-0.18±0.75	0.35±0.50	-0.53±0.75	0.7±0.50		97.98±1.38	97.96±3.01	103.67±6.60	102.52±5.04
Note:	The data exhibited mean±SD of duplicates with two independent experiments.
	%hemolysis were calculated following the formula; %hemolysis = 100 × [(test - PBS) / (Positive control - PBS)
	%viable cells were calculated following the formula; %viable cells = [1.00 – (Number of viable cells / Number of total cells)] × 100
	SD, standard deviation; PBS, phospahte buffer saline
